# Supplementary material for: Dislocation Transformations at the Common 30°〈0001〉 Grain Boundaries During Plastic Deformation in Magnesium
Source: Nanomaterials (Basel). 2025 Jan 31;15(3):232. doi: 10.3390/nano15030232 (PMC11819990; doi:10.3390/nano15030232)
Supplement: Supplementary file 1 [file nanomaterials-15-00232-s001.zip]

Archive with 4 entries (4 files):
- S.1.mp4
- S.2.mp4
- S.3.mp4
- Supplementary Materials figures.pdf
